# Supplementary material for: Plastic-Degrading Enzymes from Marine Microorganisms and Their Potential Value in Recycling Technologies
Source: Mar Drugs. 2024 Sep 26;22(10):441. doi: 10.3390/md22100441 (PMC11509169; doi:10.3390/md22100441)
Supplement: Supplementary file 1 [file marinedrugs-22-00441-s001.zip]

Archive with 1 entries (1 files):
- marinedrugs-3207724-supplementary.xlsx
